# Supplementary material for: Hooded crows (Corvus cornix) manufacture objects relative to a mental template
Source: Anim Cogn. 2024 Apr 29;27(1):36. doi: 10.1007/s10071-024-01874-6 (PMC11058793; doi:10.1007/s10071-024-01874-6)
Supplement: Supplementary file 2 — Supplementary file2 (XLSX 12 KB) [file 10071_2024_1874_MOESM2_ESM.xlsx]

## Sheet: Лист1
Hooded crows (Corvus cornix) manufacture objects relative to a mental template
Animal Cognition
Anna A. Smirnova*, Leia R. Bulgakova*, Maria A. Cheplakova*, Sarah A. Jelbert**
*Lomonosov Moscow State University
**School of Psychological Science, University of Bristol
Email: annsmirn1@gmail.com
RODYA	SMALL		RODYA	BIG		GLAZ	SMALL		GLAZ	BIG		JOE	SMALL		JOE	BIG
1	409.728		1	60.2545		1	67.951		1	1249.28		1	466.103		1	2001.69
2	40.8171		2	3680.14		2	68.4043		2	183.535		2	1294.64		2	810.701
3	62.6159		3	1432		3	30.0912		3	4026.79		3	2959.01		3	5117.55
4	946.022		4	134.218		4	56.319		4	1989.53		4	385.228		4	2360.27
5	854.601		5	1996.29		5	2572.64		5	6877.21		5	153.736		5	542.739
6	296.786		6	4317.76		6	1093.72		6	925.185		6	180.445		6	757.799
7	97.594		7	315.755		7	43.5922		7	10076.5		7	1233.29		7	700.673
8	714.883		8	259.803		8	42.7414		8	1184.86		8	443.183		8	299.324
9	67.5929		9	1770.24		9	41.2699		9	444.04		9	3168.69		9	550.602
10	1419.17		10	1450.78		10	116.216		10	253.316		10	279.905		10	1587.08
11	563.598		11	3638.41		11	44.5197		11	98.8861		11	558.906		11	924.599
12	2665.34		12	1070.15		12	115.337		12	185.636		12	1771.31		12	646.784
13	386.4		13	3047.38		13	59.4572		13	5848.96		13	150.555		13	1326.95
14	76.824		14	1006.63		14	75.106		14	378.658		14	602.485		14	713.856
15	296.508		15	217.13		15	43.3899		15	308.765		15	934.327		15	883.292
16	217.682		16	7451.3		16	246.037		16	163.565		16	378.773		16	903.411
17	197.19		17	1365.42		17	114.291		17	2557.66		17	363.618		17	1160.97
18	818.121		18	479.313		18	65.1825		18	63.462		18	1000.05		18	678.434
19	4043.95		19	1074.57		19	79.1507		19	472.649		19	291.646		19	663.654
20	828.854		20	312.276		20	94.1022		20	1149.99		20	497.116		20	1558.91
21	788.231		21	399.088		21	135.261		21	891.452		21	625.172		21	2226.51
22	210.842		22	8192.28		22	96.529		22	4784.62		22	1221.09		22	1656.24
23	139.607		23	790.014		23	63.5786		23	304.45		23	160.627		23	7230.87
24	212.232		24	1187.01		24	50.7541		24	570.984		24	1011.32		24	432.024
